# Supplementary material for: Interactions between human orbitofrontal cortex and hippocampus support model-based inference
Source: PLoS Biol. 2020 Jan 21;18(1):e3000578. doi: 10.1371/journal.pbio.3000578 (PMC6974031; doi:10.1371/journal.pbio.3000578)
Supplement: S1 Data — (XLSX) [file pbio.3000578.s001.xlsx]

## Sheet: Figure 2a
response time (z-score)
	run1	run2	run3	run4
	1.4927	-0.47522	-0.627823	-0.389662
	0.843014	0.509844	0.0699861	-1.42284
	-0.0358305	0.916786	-1.38127	0.500314
	0.239875	1.0131	0.125551	-1.37852
	-0.956206	1.21938	-0.662697	0.399526
	1.33481	-1.03809	0.0714502	-0.368164
	1.1032	-1.1288	0.51699	-0.491394
	1.19134	-0.14388	0.1874	-1.23486
	1.36712	0.11602	-0.835522	-0.647622
	0.0923815	0.238029	1.03484	-1.36525
	1.4824	-0.28256	-0.637674	-0.562163
	-0.433856	-0.460532	1.49593	-0.601547
	0.872241	0.372047	-1.43659	0.192304
	0.491805	0.683105	0.307332	-1.48224
	1.40035	-0.489405	-0.0169585	-0.893987
	1.10516	0.134367	0.0846379	-1.32416
	-1.32901	0.982233	0.496521	-0.149745
	0.698166	0.877816	-0.28792	-1.28806
Mean	0.608871	0.169124	-0.0831008	-0.694894
SEM	0.20097	0.168201	0.179448	0.152603

## Sheet: Figure 2b
% reward predicted ("+" response)
	B										D
	repetition1	repetition2	repetition3	repetition4	repetition5	repetition6	repetition7	repetition8	repetition9	repetition10	repetition1	repetition2	repetition3	repetition4	repetition5	repetition6	repetition7	repetition8	repetition9	repetition10
	0.875	0.75	0.875	1	1	1	0.875	1	1	1	1	0.125	0.25	0	0	0	0	0	0	0
	0.875	1	0.75	0.75	1	0.875	1	1	1	0.875	0.75	0.5	0.25	0.125	0.125	0.125	0	0.125	0.125	0
	0.75	1	1	1	1	1	1	1	1	1	0.75	0.875	0.5	0.25	0.5	0.75	0.125	0.875	0.5	0.5
	0.625	0.875	0.875	0.875	1	0.875	0.875	1	1	0.875	0.875	0.25	0	0	0	0	0	0.125	0.125	0
	0.625	0.625	0.75	0.875	0.875	1	1	1	1	1	0.625	0.375	0.375	0.25	0.5	0.125	0	0	0.125	0.125
	0.75	0.75	0.5	0.75	0.75	0.625	0.875	0.625	0.75	1	0.875	0.5	0.875	0.375	0.5	0.625	0.5	0.75	0.5	0
	0.625	0.625	0.875	0.875	1	1	0.875	0.875	1	1	0.375	0.75	0.75	0.125	0.375	0	0	0	0	0.125
	0.25	1	0.875	0.875	0.875	0.75	0.875	0.875	0.75	1	0.625	0.5	0.75	0.375	0.125	0.25	0	0.125	0.125	0
	0	0.75	1	1	1	1	1	1	1	1	0	0	0	0	0	0	0	0	0	0
	0.75	1	1	1	0.875	1	1	1	1	1	0.625	0.875	0.125	0.125	0	0.125	0	0	0.125	0.125
	0.5	0.875	0.875	0.875	1	1	1	1	1	1	0.625	0.625	0.125	0	0.25	0	0	0	0	0
	0.875	1	1	1	1	0.875	0.875	1	1	1	1	0.75	0.875	0.5	0.375	0	0.125	0	0.25	0
	0.625	0.75	0.75	0.625	1	1	1	1	1	1	0.375	0.25	0.375	0	0.25	0	0	0	0	0
	1	0.875	0.875	1	1	1	1	1	1	1	1	0.5	0.5	0	0.25	0	0	0	0	0
	1	0.75	0.625	0.875	1	0.875	1	1	1	1	0.375	0.125	0	0	0.125	0	0.125	0	0	0
	0.875	0.875	0.75	0.875	0.875	0.875	1	0.875	1	1	1	0.5	0.375	0.25	0.25	0.125	0	0.125	0	0
	0.875	0.75	0.875	0.625	0.625	1	0.625	0.75	0.75	1	0.625	0.5	0.125	0	0.375	0.25	0.5	0.125	0.125	0.25
	0.75	0.875	0.875	0.75	0.875	1	0.875	0.875	1	1	0.875	1	0.625	0.5	0.5	0.125	0.25	0.375	0.125	0.125
	0.875	0.875	1	1	1	0.875	1	0.875	0.875	1	0.375	0.625	0.5	0.375	0.125	0	0.125	0	0.125	0
	0.5	1	1	1	1	1	1	0.875	0.875	1	0.5	0.375	0.125	0	0.125	0.125	0.125	0	0	0
	0.875	1	1	1	1	1	1	1	0.875	1	1	0.625	0.375	0.125	0	0	0	0	0	0
	0.875	0.875	0.75	0.625	0.625	0.625	0.875	0.875	0.875	0.875	0.375	0.5	0.875	0.5	0.375	0.25	0.25	0.5	0.75	0.375
	0.75	0.875	1	1	1	1	1	1	1	1	1	0	0	0	0	0	0	0	0	0
Mean	0.717391	0.858696	0.86413	0.880435	0.929348	0.923913	0.940217	0.934783	0.945652	0.983696	0.679348	0.483696	0.380435	0.168478	0.222826	0.125	0.0923913	0.13587	0.130435	0.0706522
SEM	0.049214	0.0252267	0.02824	0.0277605	0.0246343	0.024525	0.0190394	0.0205975	0.0189687	0.00897525	0.0581893	0.0568354	0.0626127	0.0389847	0.0384646	0.0415842	0.0316476	0.0520771	0.041195	0.0281447

## Sheet: Figure 2c
response time (ms)
	B										D
	repetition1	repetition2	repetition3	repetition4	repetition5	repetition6	repetition7	repetition8	repetition9	repetition10	repetition1	repetition2	repetition3	repetition4	repetition5	repetition6	repetition7	repetition8	repetition9	repetition10
	1226.43	1017.14	1021.75	938	981.75	892.875	875.875	940.625	865	970.5	1154.75	1119.83	1097.75	1072.25	974.125	957.125	958.5	1015.5	958	1001.5
	1167.25	1168	1201.88	998.857	999.125	937.5	1057.38	981.5	982.125	1073.12	1145	1251.62	1169.71	1122.5	1077.12	1107.75	1118.75	1066.5	1093.43	1001.75
	970.5	968.125	935.375	954.25	884	886.5	939.375	864.125	861.375	813.75	912.333	1104.12	1028.88	1164.5	1308.75	1194.62	1272.88	960.625	1208	1041.29
	1039.43	1085.86	1006.12	968.5	903.875	977.125	1034.62	963.375	928.25	903.125	984.75	1194.38	1147.86	1037	967	1016.62	1066.5	1000	1111.75	993.5
	844.857	1135.12	977.375	1076.25	1060.75	1088.25	955.75	1044.25	932.75	1084.62	715.125	1088.38	1160.38	1038.43	1016.62	1084.86	1115.25	1093.38	1119.25	1174.38
	744.429	1059.38	1041.38	935.875	934.875	993.75	911.5	913	886.125	1042.25	751.125	1050.62	1007.75	1015.62	1050.12	962.625	986.5	890	963.375	1177.71
	989.857	939.571	1059.88	911.5	938.25	934.75	837.875	892.75	887.5	841.75	1025	945.375	1073.88	963.75	830.5	953.5	986.75	992.375	898.625	889.75
	1142.29	1169.25	1052.25	912.125	1024.43	980.125	964.625	928.75	1010.38	987.625	992.857	1108.43	1021.75	1117.62	1014.5	953.5	1027.75	976.875	980.375	1040.12
	762.25	1004.12	844.25	863.5	866.375	850.25	924.875	945.5	868.125	856.25	742.857	1068.75	1047.75	967	938.375	940.625	909.125	957.5	870.625	864.625
	831.25	849.25	893.375	900.625	868.375	912.25	869.875	853.625	811.375	843.375	769.5	969.25	927.125	985.25	891.75	985.25	1045.38	984.75	975.375	1009.5
	606	902.875	1001.88	1091.88	942.125	999.25	1014.12	929.125	823.875	831.375	578.875	866.375	922	1090.62	1000	1068	1025.25	1007.25	858.571	876.75
	831.143	964.25	1051.38	990.875	1011.25	926.625	890.625	903.375	971.125	937.25	892.25	931.857	938.125	1006.5	1048.25	989.375	933.875	909.5	905.25	854.75
	1099.38	1147.88	1031.75	959.875	982	995.5	951.375	980.25	1048.12	938.125	1170	1271	1121.88	1150.25	1087.62	1061.62	1059.25	1107	986.375	928.714
	994.5	976.5	1030.25	869.5	949.125	869.125	739.25	846.625	1020.12	809.125	1129.88	1193.14	981.286	1043.88	998.25	1045.12	1043.88	930.5	847.25	930.25
	1253.12	1155.75	1137	1255.12	990.625	989.429	894.75	1126	1010.62	992	1181.71	1048.25	1138	1258	1132.25	1181.38	994.5	1226	1005.5	1048.5
	851.286	868.25	964	983.5	875.25	864.875	885.875	826.125	917.875	840.375	830.875	943	968.25	1103.25	985.25	992.375	947.25	958.75	921.625	1027.88
	993.125	1004.38	998.375	912.25	944.25	941.75	927	994.25	995.375	982.75	727.429	1038.86	978.143	959.375	972.5	896.75	1027.88	975.125	955.75	876.625
	760.571	713	850.5	832.25	795.5	840.875	973.125	941.625	934.5	812.5	811.125	733.5	836.125	830.75	918.5	954.5	1031.75	925.5	1027.12	1064.62
	908.375	971.25	945.125	1063	923.875	870	1015	1068.25	929.143	988.25	947	1077	998.5	1101.75	1040.14	1057	1020.38	963.25	959.5	988.25
	750.429	878.125	882	849.25	852	803	880.125	788.714	893.75	781.25	807.286	1051.25	987.25	1024.25	804.625	851.875	993.375	879.25	933.875	857.875
	691.286	787.5	822.875	804.75	817.25	765.875	757.5	758.25	750.75	711.75	706.25	861.125	1063.75	975.125	929.375	894.625	894.625	799.5	779.125	829.25
	903	964	1003.12	1111.29	935.625	1031	941	979.375	919.125	935.375	953.286	1067.62	1104.38	1152.12	1058.29	1124.38	1071.62	1101.14	1137.75	1083.5
	966.667	950.875	890.375	937.625	859.125	895.375	818.125	869.375	824	842.5	934.75	961.125	867.75	933.375	867.25	845.375	851.5	850.75	837.875	842.875
Mean	927.279	986.106	984.446	961.767	927.818	923.741	915.636	927.776	916.148	905.174	907.131	1041.08	1025.58	1048.4	996.138	1005.17	1016.63	981.349	971.06	974.085
SEM	36.3474	25.5752	19.447	21.6309	14.2513	16.0093	16.7762	18.1806	15.7871	20.6852	36.0209	26.8044	19.3993	19.4983	22.2651	19.8603	18.1595	19.5689	22.3152	21.3382

## Sheet: Figure 2d
% reward predicted ("+" response)
	B	D	A	C
	90.625	6.25	81.25	12.5
	87.5	9.375	15.625	21.875
	100	21.875	87.5	46.875
	96.875	0	75	21.875
	90.625	3.125	3.125	6.25
	96.875	9.375	56.25	21.875
	87.5	43.75	18.75	40.625
	100	3.125	90.625	18.75
	96.875	3.125	56.25	28.125
	100	0	3.125	0
	100	0	25	3.125
	100	3.125	84.375	46.875
	93.75	0	90.625	18.75
	100	0	43.75	53.125
	96.875	0	87.5	9.375
	100	0	93.75	15.625
	87.5	9.375	43.75	25
	87.5	3.125	68.75	34.375
	93.75	3.125	90.625	21.875
	93.75	0	68.75	12.5
	100	3.125	90.625	18.75
	100	3.125	93.75	6.25
	81.25	37.5	34.375	43.75
	100	0	87.5	6.25
Mean	95.0521	6.77083	62.1094	22.2656
SEM	1.1429	2.36192	6.3408	3.07542

## Sheet: Figure 2e
response time (ms)
	B	D	A	C
	1012.19	1037.59	1127.36	1140.18
	1018.01	1075.75	1082.3	1096.69
	945.031	1116.34	1050.41	1060.41
	927.25	1035.94	1107.72	1112.17
	875.771	892.75	818.156	848.521
	1044.06	1058.2	1145.6	1112.59
	864.75	974.781	944.938	984.188
	915.625	955.812	945.094	1028.95
	975.75	1007.59	1128.52	1075.91
	966.875	878.812	961.688	946.281
	846.625	945.031	976.031	978.031
	890.188	948.938	1004.06	1043.89
	957.521	935.125	994.521	1033.4
	968.781	1040.41	1182.47	1110.59
	880.031	944.344	1107.76	1055.51
	948.094	999.031	1139.04	1124.24
	967.594	1046.41	1079.82	1115.36
	996.781	985.344	1008.12	1011
	933.875	979.344	1011.44	1060.75
	936.406	998.812	1009.91	1056.19
	824.25	846.75	931.74	968.396
	794.688	873.594	900.562	896.781
	943.344	1057.29	1010.38	1044.14
	884	961.344	967.406	1036.82
Mean	929.895	983.139	1026.46	1039.21
SEM	12.7646	14.0511	18.3505	14.9395

## Sheet: Figure 2f
	recognition memory	% reward predicted (A-C)
	1.8962	0.625
	-3.4046	-0.0625
	-0.4092	0.25
	0.2051	0.5
	-1.4102	0
	0.8193	0.125
	-0.8718	-0.3125
	1.8962	0.75
	-1.9487	0.5
	0.8193	0.0625
	-2.1003	0.25
	-0.8718	0.375
	1.8962	0.75
	-1.4102	-0.1875
	1.8962	0.75
	1.972	0.625
	-2.6387	0.4375
	-0.4092	0.3125
	1.8962	0.875
	0.2051	0.625
	0.8193	0.625
	2.5105	0.75
	-2.1761	0.0625
	0.8193	0.8125

## Sheet: Figure 3c
paired cue similarity (minus unpaired cue similarity)
	run1		run2		run3		run4			run1		run2		run3		run4
	anteriorHPC	posteriorHPC	anteriorHPC	posteriorHPC	anteriorHPC	posteriorHPC	anteriorHPC	posteriorHPC		medialOFC	lateralOFC	medialOFC	lateralOFC	medialOFC	lateralOFC	medialOFC	lateralOFC
	-0.199651	-0.651771	-1.01895	-0.813879	1.37721	0.0852409	-0.15861	1.38041		0.955924	0.231451	-0.756434	-0.55	0.764581	1.29796	-0.964071	-0.979407
	0.87943	-1.2118	-0.850711	0.885221	-0.881101	-0.426025	0.852382	0.752607		0.478152	0.330711	-1.28367	-1.47945	1.03487	0.719397	-0.229352	0.429339
	-0.772334	0.00262313	-0.533807	1.41328	-0.1424	-0.718739	1.44854	-0.697167		0.0340348	0.268569	-1.40188	-1.4173	0.462494	0.214279	0.905354	0.934455
	-0.0553888	-0.74267	-0.899228	-0.702951	1.40808	0.0485003	-0.453464	1.39712		-0.277308	0.726242	-0.897662	-0.834709	-0.257212	0.994965	1.43218	-0.886498
	-1.32313	-0.836901	-0.224103	-0.889909	0.806475	0.771967	0.740753	0.954843		0.74696	-0.845121	-1.47264	-0.845083	0.433794	1.11269	0.291888	0.577512
	1.49477	0.746348	-0.613806	-1.09062	-0.419785	-0.600604	-0.461178	0.944875		0.750282	0.548809	-1.47423	-1.49701	0.390734	0.409923	0.333218	0.538275
	-0.281287	-0.840464	-0.509862	0.985648	-0.68793	-0.882401	1.47908	0.737216		0.211442	0.262139	0.927711	1.30139	-1.41981	-0.69413	0.280662	-0.869399
	-1.12942	0.0605589	-0.278638	-1.26588	1.2765	0.0249674	0.13156	1.18036		-0.314689	0.120895	-0.0544815	-0.483219	1.37409	1.34009	-1.00492	-0.97777
	-0.00429186	-0.0536999	-1.39836	-1.37245	0.526915	0.93278	0.87574	0.493371		0.366962	0.190443	-1.37653	-1.24487	0.0247476	-0.127816	0.984825	1.18224
	0.0946383	1.29639	0.25485	0.113751	1.02213	-0.309988	-1.37162	-1.10015		0.104956	0.0492825	0.0288805	-0.147304	1.15357	1.26784	-1.28741	-1.16981
	-0.420824	0.80767	-1.21129	-1.45743	0.706978	0.24585	0.925134	0.403906		-0.69904	-0.814173	-0.767707	-0.9006	0.082876	0.690326	1.38387	1.02445
	-0.732364	-1.47557	-0.267384	0.41636	1.4726	0.739799	-0.472855	0.319414		-1.47431	-1.24168	0.411283	-0.37837	0.316764	0.77267	0.746265	0.847379
	-1.2779	-1.40044	0.650591	0.0403198	0.924777	0.916873	-0.297467	0.443252		-0.627891	-0.313983	-0.217738	-0.573282	-0.626185	-0.600193	1.47181	1.48746
	-0.693226	-0.597879	-0.537099	0.390976	1.47368	-1.00747	-0.243358	1.21437		0.0539349	0.489115	-1.42665	-1.19994	0.785298	1.08626	0.587419	-0.375434
	-0.276078	-1.47735	0.817133	0.733815	0.756532	0.407395	-1.29759	0.336138		0.88188	0.940468	0.131422	0.329084	-1.42633	-1.40981	0.41303	0.140254
	0.828631	-0.417338	0.814085	1.38272	-0.433173	-0.955948	-1.20954	-0.00942884		0.0162937	-0.400214	-1.2452	-0.896547	1.20357	1.42144	0.0253339	-0.124677
	0.27379	-1.16603	-0.320599	-0.0979664	1.21108	1.27695	-1.16427	-0.0129603		-0.792204	-0.130535	-0.936616	-1.34043	0.883837	0.507074	0.844983	0.963891
	-0.0776198	-0.414806	0.327894	1.3055	-1.31995	-1.04823	1.06967	0.157529		-0.767037	1.43293	0.365292	-0.744654	-0.847344	-0.622828	1.24909	-0.0654488
	0.164201	0.551359	-0.138254	-0.891429	1.20226	1.13012	-1.22821	-0.790052		0.39332	0.548705	-0.95899	-1.32208	1.22242	0.957637	-0.656751	-0.184259
	-0.230576	0.222543	-0.219577	-1.15872	1.40772	1.23282	-0.957569	-0.29664		0.546868	0.538797	-0.99479	-0.853327	1.12146	1.14013	-0.673539	-0.825604
	0.298903	-0.339595	-1.14276	-1.21685	1.21209	1.08861	-0.368228	0.467833		-1.33763	-1.16254	0.033077	-0.296026	0.228759	0.230693	1.07579	1.22787
	-0.481368	0.542958	-0.987934	-1.46769	0.137639	0.710888	1.33166	0.213841		-0.0168735	-0.375271	-1.3815	-1.19801	0.461007	0.481416	0.937365	1.09187
	-1.04171	-0.684223	-0.550612	-1.02453	0.381487	0.959888	1.21084	0.748863		-0.873499	-0.671246	-0.793145	-1.03945	1.16428	0.908916	0.502361	0.801779
Mean	-0.215774	-0.351308	-0.384279	-0.251422	0.583471	0.201011	0.0165826	0.401719		-0.0712814	0.0314697	-0.675748	-0.765704	0.370969	0.526041	0.376061	0.208194
SEM	0.146419	0.163496	0.131032	0.210277	0.176834	0.167296	0.205354	0.140617		0.144555	0.141064	0.150477	0.135067	0.171123	0.158899	0.17283	0.178127

## Sheet: Figure 4b
Test B vs D decoding accuray (%)
	medial OFC	lateral OFC		anterior HPC	posterior HPC
	43.75	62.5		56.25	56.25
	68.75	43.75		43.75	56.25
	56.25	56.25		68.75	50
	56.25	56.25		56.25	50
	31.25	50		62.5	37.5
	50	62.5		62.5	50
	68.75	56.25		37.5	56.25
	75	56.25		62.5	56.25
	68.75	68.75		43.75	50
	56.25	50		62.5	50
	62.5	50		56.25	50
	62.5	62.5		62.5	50
	50	43.75		43.75	43.75
	56.25	62.5		50	50
	68.75	50		56.25	68.75
	37.5	50		56.25	62.5
	50	43.75		56.25	68.75
	56.25	68.75		68.75	56.25
	68.75	43.75		37.5	43.75
	50	68.75		50	43.75
	50	56.25		50	62.5
	75	62.5		31.25	31.25
	62.5	43.75		37.5	50
Mean	57.6087	55.163		52.7174	51.9022
SEM	2.38872	1.78568		2.21672	1.86115

## Sheet: Figure 4c
Test A vs C decoding accuracy (%)
	medial OFC	lateral OFC		anterior HPC	posterior HPC
	68.75	56.25		50	43.75
	81.25	56.25		62.5	56.25
	56.25	50		43.75	50
	62.5	56.25		68.75	56.25
	43.75	43.75		50	43.75
	43.75	50		43.75	43.75
	75	68.75		31.25	37.5
	43.75	50		25	56.25
	56.25	62.5		50	31.25
	50	50		43.75	37.5
	50	56.25		50	50
	43.75	43.75		31.25	43.75
	56.25	50		68.75	43.75
	56.25	50		56.25	50
	56.25	62.5		31.25	43.75
	62.5	62.5		31.25	62.5
	37.5	50		37.5	50
	50	56.25		68.75	37.5
	56.25	56.25		56.25	50
	50	50		50	50
	50	56.25		43.75	43.75
	62.5	50		56.25	43.75
	50	50		56.25	56.25
Mean	54.8913	53.8043		48.0978	47.0109
SEM	2.18623	1.28767		2.67757	1.56532

## Sheet: Figure 6c
OFC-HPC connectivity parameter estimates
	B&D	A&C
	1.3125	0.2676
	-0.1089	-0.4152
	-1.2875	-1.4608
	-2.2128	0.5224
	-0.8719	0.8809
	-0.8768	-0.4208
	-0.4928	0.4505
	0.7049	3.0043
	-0.6402	1.7518
	-0.8761	1.4846
	-1.2477	0.6751
	-0.8656	-0.2781
	-0.6948	-0.4184
	-0.5779	0.8068
	0.3331	1.0456
	0.295	-0.9259
	2.4625	0.9112
	-1.6801	1.0958
	0.7396	1.1007
	-2.1884	2.6047
	1.6416	1.1384
	-0.387	2.9351
	-1.2319	0.619
	-0.7311	-0.4398
Mean	-0.395096	0.705646
SEM	0.234785	0.233045

[truncated: 1 more sheets: Figure 6d]
